# Supplementary material for: A multi-institutional study of bladder-preserving therapy for stage II-IV bladder cancer: A Korean Radiation Oncology Group Study (KROG 14-16)
Source: PLoS One. 2019 Jan 17;14(1):e0209998. doi: 10.1371/journal.pone.0209998 (PMC6336268; doi:10.1371/journal.pone.0209998)
Supplement: S1 File — (XLSX) [file pone.0209998.s010.xlsx]

## Sheet: Sheet1
Hospital Name	Age	Sex	ECOG	Prev_disease		Prev_RTx Hx on pelvis	Smoke Hx	HTN	DM	Initial HGB (before RTx)	Initial symptom	cytology	cystoscopy	TUR	AP_CT	MRI	IVP	Bone-scan	PET-CT	tumor	volume	multiplicity	location(s)	evaluated	Operation	Op Name	Pathology	Tumor Grade	Stage (at diagnosis)	cT1 class	cN	cN1 class	cM	cTNM1	Stage (at RTx start)	cT2 class	cN	cN2 class	cM	cTNM2	pT	pN	pM	positive LN site	Hydronephrosis	TURB before RTx	response	gross residual tumor	response
NCC	85	2	1	stroke,		2	2	1	1	11	GH	1	1	1	1	2	1	1	1	nodule mass	26x9mm	1	Rt. Bladder neck	1	1	1	urothelial carcinoma	1	5	2	1	0	1	2	5	2	1	0	1	2					2	2	2	2
NCC	78	1	1			2	1	1	1	14.5	hematuria	1	1	1	2	2	2	1	2	no record	unknown	9	unknown	unknown	1	1	urothelial carcinoma	1	5	2	1	0	1	2	5	2	1	0	1	2					1	3	2	2	4
NCC	77	1	1			2	1	2	2	12.1	GH, dysuria	1	1	1	2	2	2	2	2	nodular mass	3cm	1	Rt trigone	1	1	1	urothelial carcinoma	1	5	2	1	0	1	2	5	2	1	0	1	2					2	1	1	2
NCC	81	2	1			2	2	1	2	11.1	GH	1	1	1	2	2	2	1	2	nodular mass	2-3cm	1	Left side of bladder neck to dome	1	1	1	urothelial carcinoma	1	5	2	1	0	1	2	5	2	1	0	1	2					2	1	1	2
NCC	84	1	1	GB stone, TA		2	2	2	2	11.2	hamaturia	1	1	1	1	2	2	1	2	mass	3x1.6cm	2	left posterior wall	1	1	1	urothelial carcinoma	1	5	2	1	0	1	2	5	2	1	0	1	2					1	5	4	1	4
NCC	83	1	2			2	1	2	1	11.7	GH	1	1	1	1	2	2	1	2	lobulated contour irregular mass	40cc	2	left side	1	1	1	squamous cell carcinoma	1	8	4	3	2	1	4	8	4	3	2	1	4					1	2	3	1
NCC	72	1	1	prostectomy, cystectomy		2	1	2	2	12.5	GH	1	1	1	1	1	2	1	1	enhancing mass	3cm	1	Left side pelvic side wall	1	1	Radical Cystectomy	urothelial carcinoma	1	7	3	1	0	1	3	7	3	1	0	1	3					2	0	9	9
NCC	72	1	1			2	1	2	2	13.3	pyuria	1	1	1	1	2	1	1	2	polypoid mass	7cm	2	trigonal area	1	1	1	urothelial carcinoma	1	7	3	1	0	1	3	7	3	1	0	1	3					2	2	2	1
NCC	71	2	1	hepatitis		2	1	1	2	10.9	GH	1	1	1	1	2	1	1	2	polypo-solid, broad base	no record	2	left side caudal aspect	1	1	1	urothelial carcinoma	1	5	2	1	0	1	2	5	2	1	0	1	2					1	1	2	1
NCC	76	1	1	BPH, chronic obstructive lung disease	l	2	1	2	2	10.9	dysduria, hematuria	1	1	1	1	1	1	1	2	dumbell shape mass	7cm	2	bladder wall안쪽과 바깥쪽으로 자란 mass는 lefr lateral pelvic wall infiltration함	1	1	1	urothelial carcinoma	1	9	4	1	0	1	4	9	4	1	0	1	4					2	2	4	1
NCC	73	1	1			2	2	1	2	12.2	microscopic hematuria	1	1	1	1	2	2	1	2	papillary mass	small	1	bladder 5시방향	1	1	1	urothelial carcinoma	1	5	2	1	0	1	2	5	2	1	0	1	2					1	1	1	2
NCC	72	1	1	hepatitis		2	2	2	2	10.5	GH	1	1	1	1	2	2	1	2	mass있고, 내부에 calcification동반	6cm	1	bladder anterior wall	1	1	1	urothelial carcinoma	1	5	2	1	0	1	2	5	2	1	0	1	2					2	1	1	2
NCC	88	2	1			2	1	2	2	11.1	voiding difficulty	1	1	1	1	2	2	1	2	whitish hard mass	large	2	bladder neck	1	1		adenocarcinoma	1	9	4	1	0	1	4	9	4	1	0	1	4					2	2	1	2
NCC	55	2	1			2	2	2	2	9.6	Hematuria	1	1	1	1	2	1	1	2	papillo-nodular mass	very large	2	bladder wall 4시, 7시(2개), 11시	1	1	1	urothelial carcinoma	1	5	2	1	0	1	2	5	2	1	0	1	2					2	1	2	1
NCC	94	1	1			2	1	2	2	11	Hematuria	1	1	1	2	2	1	1	2	diffuse한 thickening	1cm	2	Bladder 2시부터 6시방향	1	1	1	urothelial carcinoma	1	5	2	1	0	1	2	5	2	1	0	1	2					2	1	2	1
NCC	89	2	1			2	2	2	2	10.4	Hematuria	1	1	1	1	2	1	1	2	broardbanded flesh tumor	no record	2	Right lateral wall & anterior wall	1	1	1	urothelial carcinoma	1	5	2	1	0	1	2	5	2	1	0	1	2					2	1	1	2
NCC	76	1	1			2	1	1	1	11.2	gross hematuria, voding difficult	1	1	1	1	2	1	1	2	ill-defined polypoid mass	5x2.5cm	1	right posterolateral aspect	1	1	1	adenocarcinoma	1	5	2	1	0	1	2	5	2	1	0	1	2					2	2	1	2
NCC	73	1	1	Appendectomy		2	1	2	2	11.5	Hematuria	1	1	1	1	2	2	1	2	papillary broad mass	3cm	1	Bladder neck 12시방향~anterior dome	1	1	1	urothelial carcinoma	1	5	2	1	0	1	2	5	2	1	0	1	2					2	1	1	2
NCC	82	1	1	Lung Cancer, Pul. Embolism, polypectomy	l	2	1	2	2	13.2	Hematuria	1	1	1	1	2	2	1	2	protruding mass	2.2x2.7cm	2	Bladder dome	1	1	1	urothelial carcinoma	1	5	2	1	0	1	2	5	2	1	0	1	2					2	0	9	9
NCC	78	1	0	Leg fx op, harimann op, incidental appendectomy, iliac artery obstruction -> bypass graft		2	1	2	2	13.4	gross hemauria & blood clot	1	1	1	1	2	2	1	2	lumen protruding mass	3.6cmx3.5cm	1	Rt side wall	1	1	1	urothelial carcinoma	1	5	2	1	0	1	2	5	2	1	0	1	2					2	2	1	2
NCC	88	2	1			2	1	1	2	11.8	interminant hematuria	1	1	1	1	2	2	1	2	본원오기전 TURB시행. No record about tumor	unknown	9	unknown	unknown	1	1	urothelial carcinoma	1	5	2	1	0	1	2	5	2	1	0	1	2					2	1	2	1
NCC	73	1	1	Appendectomy, Lt. Nephrourectomy		2	2	1	2	15.9	Hematuria	1	1	1	1	2	1	1	2	round mass	1.8cmx1.2x0.3cm	1	Left lower ureter	1	1	1	urothelial carcinoma	1	5	2	1	0	1	2	5	2	1	0	1	2					1	1	1	2
NCC	64	1	1			2	1	2	2	13.8	Hematuria	1	1	1	1	1	1	1	2	비유두상,무경성	3cm	1	Right lateral wall		1	1, Radical cystectomy	urothelial carcinoma	2	5	2	1	0	1	2	5	2	1	0	1	2					2	6	2	2	3
NCC	70	1	1	AMI, Cataract op		2	1	2	2	13.1	microscopic hematuria	1	1	1	1	2	2	1	2	본원오기전 TURB시행. No record about tumor	unknown	9	unknown	unknown	1	1	urothelial carcinoma	1	5	2	1	0	1	2	5	2	1	0	1	2					2	2	1	2
NCC	75	1	1	Appendectomy		2	1	1	1	12.1	Hematuria	1	1	1	1	2	2	1	2	protruding mass	2.2x1.6cm	1	urinary bladder right side posterolateral wall	1	1	1	urothelial carcinoma	1	5	2	1	0	1	2	5	2	1	0	1	2					2	1	2	2
NCC	83	1	1	BPH, increased voiding frequency		2	2	2	2	12	GH	1	1	1	1	1	1	1	2	enhancing solid lesion	3.4cm	1	bladder의 right posterolateral wall		2	N/A	urothelial carcinoma	1	5	2	1	0	1	2	5	2	1	0	1	2					2	1	2	2
NCC	77	1	2	BPH		2	2	2	1	13.8	빈뇨,야간뇨,잔뇨감	1	1	1	1	2	2	1	1	none		9			2	N/A	urothelial carcinoma	1	5	2	1	0	1	2	5	2	1	0	1	2					2	3	2	2
NCC	73	1	1			2	1	1	1	12.5	GH	1	2	1	1	2	2	1	2	focal calcification을 동반한 enhancing mass	2.8cm	1	Urinary bladder의 posterior wall	1	2	N/A	urothelial carcinoma	1	5	2	1	0	1	2	5	2	1	0	1	2					2	0	9	9
NCC	80	1	2	aortic aneurysm	v	2	1	1	1	6.8	GH	1	1	1	1	2	2	1	1	nodular mass	4cm	1	bladder neck	1	2	N/A	urothelial carcinoma	1	9	4	1	0	1	4	9	4	1	0	1	4					1	1	1	2
SMC	81	2	2			2	2	1	2	12.1	GH	2	2	1	1	2	2	2	2	Bladder내에는 2개의 tumor가 보이고 있음. 하나는 right lateral wall에서 발생했고 다 른 한개는 bladder base에서 발생했음. 큰 lesion은 장경 3 cm으로 측정되고 작은 lesion 은 장경 1.9 cm로 측정됨. Size가 큰 lesion은 muscle을 invasion하고 있을 뿐만 아니라 extravesical fatty tissue내로 infiltration이 의심되어 extravesical invasion의 가능성이 있겠음. 그러나 작은 lesion은 urothelium에 국한된 lesion으로 판단됨.	3cm, 2cm	2	Rt lateral wall	1	1	1	urothelial carcinoma	1	5	2	1	0	1	2	5	2	1	0	1	2	5	1	1		2	1	2	1
SMC	68	1	1	CVA	v	2	2	1	2	15.2	GH	1	1	1	1	2	2	1	1	diffuse wall thickening	4x1cm	1	neck, posterior wall	1	1	1	urothelial carcinoma	2	3	1	1	0	1	1	8	4	1	0	1	3	8	1	1		2	6	2	1
SMC	74	2	1	Angina, CHF	h	2	2	2	1	14.8	frequency, RU sense	1	1	1	1	2	2	1	2	huge multiple papillary polypoid	2cm	2	대부분 bladder mucosa	1	1	1	urothelial carcinoma	2	4	2	1	0	1	2	4	2	1	0	1	2	4	1	1		2	2	2	1
SMC	37	1	1	panic disorder		2	2	2	2	15.6	RUS	1	1	1	2	2	2	2	2	Diffuse nodular thickening in right wall	1cm	1	Rt lateral wall/bladder neck	1	1	1	urothelial carcinoma	1	3	1	1	0	1	1	5	2	3	2	1	4	8	3	1	both iliac chain, multiple	2	6	2	1	2
SMC	63	1	0			2	2	1	2	12.1	GH	1	1	1	1	2	2	1	2	extravesical fat invasion	6.1cm	1	posterolateral wall	1	1	1	urothelial carcinoma	1	7	3	2	1	1	4	7	3	2	1	1	4	4	2	1	left obturator	2	2	2	1
SMC	78	2	1			2	2	1	2	14.8	GH	1	1	1	1	2	2	1	2	edematous hyperemic polypoid	4cm	1	bladder dome	1	1	1	urothelial carcinoma	1	7	3	1	0	1	3	7	3	1	0	1	3	4	1	1		2	1	2	1
SMC	73	1	0	BPH, LC	liver	2	2	2	2	13.2	GH	1	1	1	1	2	2	1	2	papillary	1.4cm	1	Lt. UVJ	1	1	1	urothelial carcinoma	1	3	1	1	0	1	1	4	2	1	0	1	2	4	1	1		2	7	2	1	2
SMC	60	1	1	Angina	h	2	1	2	2	10	voiding difficulty	1	1	1	1	2	2	2	2	multiple papillary mass	5.3cm	1	주로 Rt. Lateral wall, posterior wall	1	1	1	urothelial carcinoma	1	3	1	1	0	1	1	8	4	1	0	1	3	8	1	1		2	1	2	1
SMC	70	1	1			2	2	2	2	9.2	voiding difficulty	1	1	1	1	2	2	2	2	extravesical invasion을 보이고 있으며 right prostate base를 involve	4cm	1	right lateroposterior angle	1	1	1	urothelial carcinoma	1	4	2	1	0	1	2	8	4	1	0	1	3	8	1	1		2	1	2	1
SMC	74	1	1	BPH		2	2	1	2	13.1	GH	1	1	1	1	2	2	1	1	mucosal enhancement	focal	1	dome	1	1	1	urothelial carcinoma	1	4	2	1	0	1	2	4	2	2	1	1	4	4	2	1		2	2	2	1
SMC	46	1	1			2	1	2	2	15.5	GH	1	1	1	1	2	1	1	2	whole trigone 과 bladder neck 을 involve 하는 nodular mass	3.3cm	1	posterior wall	1	1	1	urothelial carcinoma	1	4	2	1	0	1	2	4	2	1	0	1	2	4	1	1		2	2	1	2
SMC	46	1	0			2	2	2	2	14.7	GH	1	1	1	1	2	2	2	2	papillary	4cm	1	posterior wall, dome, Lt. lateral wall, bladder neck	1	1	1	urothelial carcinoma	1	3	1	1	0	1	1	6	3	1	0	1	3	6	1	1		2	3	2	1	2
SMC	53	1	0	BPH		2	2	2	2	13	GH	1	1	1	1	2	2	1	2	bulging mass	1.3cm	1	Rt.UVJ	1	1	1	urothelial carcinoma	1	5	2	1	0	1	2	5	2	1	0	1	2	5	1	1		2	3	2	1
SMC	59	1	1			2	2	2	2	14.3	GH	1	1	1	1	2	2	1	2	bulging huge mass	4.5cm	1	right lateral, posterior wall	1	1	1	urothelial carcinoma	1	10	99	5	99	1	99	5	2	1	0	1	2	5	1	1		2	1	9	9
SMC	75	1	1			2	2	2	2	0	GH	1	1	1	1	2	2	1	2	papillary mass	4.5cm	1	Lt.post wall	1	1	1	urothelial carcinoma	1	6	3	1	0	1	3	6	3	1	0	1	3	6	1	1		2	1	2	1
SMC	62	1	1	BPH		2	2	2	2	14.1	GH	1	1	1	2	2	1	1	2	papillary mass	3cm	1	Rt. Lateral dome	IVP	1	1	urothelial carcinoma	1	4	2	1	0	1	2	4	2	1	0	1	2	4	1	1		2	1	2	1
SMC	61	1	1			2	2	2	1	15.7	GH	1	1	1	1	2	1	2	2	multiple small papillary growth	1.7cm	2	Rt wall	1	1	1	urothelial carcinoma	1	4	2	1	0	1	2	4	2	1	0	1	2	4	1	1		2	6	2	1
SMC	53	1	1	BPH, chronic prostatitis		2	1	2	2	13.7	GH	1	1	1	1	2	2	1	2	irregular enhancing mass	4cm	1	Rt lateral wall	1	1	1	urothelial carcinoma	2	4	2	1	0	1	2	4	2	1	0	1	2	4	1	1		2	1	2	1
SMC	75	1	1	AMI	h	2	2	2	1	11.7	GH	1	1	1	1	2	2	1	2	abnormal wall thickening	2cm	2	right anterolateral wall	1	1	1	urothelial carcinoma	1	4	2	1	0	1	2	4	2	1	0	1	2	4	1	1		2	2	2	1
SMC	69	1	1			2	2	2	2	13	GH	1	1	1	1	2	2	1	2	papillary mass	2cm	1	left lateral wall	1	1	1	urothelial carcinoma	1	4	2	1	0	1	2	4	2	1	0	1	2	4	1	1		2	1	2	1
SMC	84	1	1			2	2	2	2	12.2	GH	1	1	1	1	2	2	1	2	broad base 갖는 mass	3cm	1	Rt.lateral wall	1	1	1	urothelial carcinoma	1	4	2	1	0	1	2	6	3	1	0	1	3	5	1	1		2	3	2	1	2
SMC	69	1	2			2	2	2	2	0	GH	1	1	1	1	2	2	1	2	wall thickening	5x5	1	anterial wall	1	1	1	urothelial carcinoma	1	3	1	1	0	1	1	6	3	1	0	1	3	6	1	1		2	1	2	1
SMC	68	2	1			2	2	2	2	11.8	Hydronephrosis	1	1	1	1	2	1	2	2	papillary mass	1.5cm	1	bladder	RGP	1	1	urothelial carcinoma	1	4	2	1	0	1	2	4	2	1	0	1	2	4	1	1		1	1	2	1
SMC	47	1	1			2	1	2	2	15.1	GH	1	1	1	1	2	1	1	2	papillary mass	2cm	1	right side, posterior wall	1	1	1	urothelial carcinoma	1	4	2	1	0	1	2	8	4	1	0	1	3	8	1	1		2	1	2	1
SMC	52	1	1			2	1	2	2	14.2	GH	1	1	1	1	2	1	1	2	papillary mass	2.5x2	2	Lt. posterior wall	1	1	1	urothelial carcinoma	1	7	3	1	0	1	3	4	2	1	0	1	2	4	1	1		2	3	1	2
SMC	58	1	1			2	2	2	2	11.1	GH	1	1	1	1	2	2	2	2	fungating mass	3x3	1	anterior dome	1	1	1	urothelial carcinoma	3	4	2	1	0	1	2	4	2	1	0	1	2	4	1	1		2	2	2	2	3
SMC	75	1	0			2	1	2	2	15.5	GH	1	1	1	1	2	1	1	2	well enhancing soft tissue mass	2.4x3.3	1	Rt. Side wall	1	1	1	urothelial carcinoma	1	4	2	1	0	1	2	4	2	1	0	1	2	4	1	1		2	1	2	1
SMC	51	1	1	MR	h	2	1	2	2	13.6	GH	1	1	1	1	2	2	2	1	protruding mass	5x3	1	Lt. posterolateral wall	1	1	1	urothelial carcinoma	1	7	3	1	0	1	3	6	3	2	1	1	4	6	2	1	Left external	2	1	2	1
SMC	60	1	1			2	2	2	2	14.1	GH	1	1	1	1	2	1	1	2	Asymmetric thickening with small polypoid portion	3	1	left lateral wall	1	1	1	urothelial carcinoma	1	4	2	1	0	1	2	6	3	2	1	1	4	4	5	1	Left external	2	3	2	1	3
SMC	80	1	2	COPD s/p tracheal stent in situ	l	2	2	1	2	15	GH	1	1	1	1	2	1	2	2	papillar mass	3	2	Lt dome~lateral wall	1	1	1	urothelial carcinoma	2	7	3	1	0	1	3	7	3	1	0	1	3	7	1	1		1	3	1	2
SMC	84	1	1	BPH		2	2	1	2	16.5	GH	1	1	1	1	2	1	1	2	diffuse thickening	4-5cm	1	Lt. ureteral orifice posterolateral wall	Cystoscope	1	1	urothelial carcinoma	1	4	2	1	0	1	2	5	2	1	0	1	2	5	1	1		1	1	1	2
SMC	80	1	2			2	2	2	2	14.7	Gross hematuria, frequency	1	1	1	1	2	1	1	2	sessile enhancing lesion	4.7x.7	1	Rt. Anterior wall	1	1	1	urothelial carcinoma	1	3	1	1	0	1	1	7	3	1	0	1	3	5	1	1		1	2	2	1
SMC	74	1	1	BPH		2	2	2	2	13.5	Frequency	1	1	1	1	2	1	2	2	eliptical shape mass	2.4x1.3	1	anterior wall	1	1	1	urothelial carcinoma	1	3	1	1	0	1	1	5	2	1	0	1	2	5	1	1		2	4	2	1	#8
SMC	74	1	2	BPH		2	2	2	2	14.1	Dysuria, frequency	1	1	1	1	2	1	1	2	papillary growth	4x2	1	bladder base	1	1	1	urothelial carcinoma	1	4	2	1	0	1	2	4	2	1	0	1	2	4	1	1		2	1	2	1
SMC	69	1	1			2	2	2	2	15	GH	1	1	1	1	2	2	1	2	papillary mass	wall 따라 거의 대부분	2	Rt. anterolaateral wall과 base	1	1	1	urothelial carcinoma	1	3	1	1	0	1	1	5	2	1	0	1	2	5	1	1		2	5	2	1
SMC	66	1	1	Angina	h	2	2	1	1	14.8	GH	1	1	1	1	2	2	2	2	irregular wall thickening	6x6x1.5	1	base posterior wall & right side	1	1	1	urothelial carcinoma	1	3	1	1	0	1	1	4	2	1	0	1	2	4	1	1		2	7	2	1
SMC	83	1	1	poor renal function		2	1	2	2	10.8	GH	1	1	2	1	1	2	2	2	lobulating contour mass	대부분의 wall	1	대부분의 wall	1	2	N/A	urothelial carcinoma	3	8	4	2	1	1	4	8	4	2	1	1	4	NA	NA	NA	left iliac bifurcation area and left obturator fossa.	1	0	9	9
SMC	66	1	1			2	2	1	1	14.1	microscopic hematuria	1	1	1	1	2	1	1	2	papillary mass	3.4cm	1	ant, wall, Rt. Lateral wall, Rt. Post wall, Rt. UVJ area thickening	1	1	1	urothelial carcinoma	1	3	1	1	0	1	1	4	2	1	0	1	2	4	1	1		1	2	2	1	2
SMC	70	1	1	parkinson dz.		2	2	2	1	14.4	GH	1	1	1	1	2	1	1	2	wall thickening	6x6, 1x1cm	2	Left posterolateral wall	1	1	1	urothelial carcinoma	1	7	3	1	0	1	3	7	3	1	0	1	3	5	1	1		2	1	2	1
SMC	46	1	1			2	2	1	2	13.9	GH	1	1	1	1	2	1	1	2	papillary mass	2x2	1	Rt. Posterolateral wall	1	1	1	urothelial carcinoma	1	4	2	1	0	1	2	4	2	1	0	1	2	4	1	1		2	1	1	2
SMC	74	1	1	BPH, Atrial fibrillation	h	2	2	1	2	14.8	GH	1	1	1	1	2	2	2	2	polypoid mass	2.5cm	2	base, anterior lateral wall	1	1	1	urothelial carcinoma	1	4	2	1	0	1	2	4	2	1	0	1	2	4	1	1		2	1	1	2
SMC	79	1	1	BPH		2	2	2	2	12.5	urgency, interuption	1	1	1	1	2	2	2	2	polypoid mass	3.4x3.5cm	1	posterior medial wall	1	1	1	urothelial carcinoma	1	4	2	1	0	1	2	5	2	1	0	1	2	5	1	1		2	1	2	1	2
SCH	80	1	1	HTN, ESRD, gout, BPH		2	1	1	2	12.1	abdominal discomfort	1	1	1	1	2	2	2	1	polypoid mass	4cm이상 diffused	2	Rt. Lateral wall	1	1	1	urothelial carcinoma	2	4	2	1	0	1	2	9	4	2	1	1	4	.	.	.	Rt internal iliac LN	no kidney	8	3	1	3
SCH	79	1	0	HTN, DM, COPD, BPH	l	2	1	1	1	12.1	hematuria	1	1	1	1	2	1	1	2	polypoid mass (pre-TURB) -> diffused hard to define border (pre-RT)	2cm	1	Lt. posterior wall	1	1	1	urothelial carcinoma	1	4	2	1	0	1	2	5	2	1	0	1	2	.	.	.	.	1	4	3	1	3
SCH	78	1	2	emphysema, abdominal aortic aneurysm, BPH		2	2	2	2	10.6	hematuria	1	1	1	1	2	2	1	2	polypoid mass	6x5.5	1	Lt. Lateral wall	1	1	1	urothelial carcinoma	1	7	3	2	1	1	4	7	3	2	1	1	4	.	.	.	Lt ext iliac LN	2	1	2	1	.
SCH	70	1	0	.		2	1	2	2	13.5	hematuria	1	1	1	1	2	1	2	2	diffused hard to define border	.	3	Lt. ant Lateral wall	1	1	1	urothelial carcinoma	1	3	1	1	0	1	1	6	3	1	0	1	3	.	.	.	.	2	5	3	2	3
SCH	67	1	1	.		2	2	2	2	13.8	GH	1	1	1	1	2	2	2	2	infiltrating mass	7cm	3	post wall	1	1	1	urothelial carcinoma	1	4	2	1	0	1	2	4	2	1	0	1	2	.	.	.	.	2	3	3	2	3
SCH	79	1	2	atrial fibrilation		2	2	2	2	11.4	hematuria	1	1	1	1	2	1	1	2	polypoid mass	3.5x3.5x1.5	2	Both lat wall, dome	1	1	1	urothelial carcinoma	1	5	2	1	0	1	2	5	2	1	0	1	2	.	.	.	.	2	1	3	1	5
SCH	85	1	1	HTN, DM, BPH		2	2	1	1	14.2	hematuria	1	1	1	1	2	1	1	2	polypoid mass	3.5	2	Lt. posterior wall	1	1	1	urothelial carcinoma	1	4	2	1	0	1	2	4	2	1	0	1	2	.	.	.	.	2	2	4	1	5
SCH	67	1	1	pulmonary TBc		2	2	2	2	11.5	GH	1	1	1	1	1	1	1	2	papillary mass	7	2	neck, Lt lateral wall	1	1	1	urothelial carcinoma	1	6	3	1	0	1	3	8	4	1	0	1	3	.	.	.	.	1	2	3	1	3
SeveranceH	58	1	1	DM		2	2	2	1	10.7	GH, RUS	1	1	2	1	2	2	2	2	polypoid mass	5.8x4.4x4.1	1	Lt. lateral and anterior wall	1	2	N/A	urothelial carcinoma	2	7	3	3	2	1	4	7	3	3	2	1	4				Lt. external iliac	2	0	9	9
SeveranceH	72	1	0	HTN, DM		2	2	1	1	11.2	urinary obstruction	2	1	1	1	1	2	1	2	polypoid mass	5x2.8x5.6	1	Rt. Posterolateral wall	1	1	1	urothelial carcinoma	3	7	3	1	0	1	3	7	3	1	0	1	3					1	1	2	1
SeveranceH	57	1	0	HTN, DM		2	2	1	1	9	GH	1	1	1	1	2	2	1	2	polypoid mass	2.7x0.6x1.5	1	Lt lateral wall	1	1	1	urothelial carcinoma	1	7	3	1	0	1	3	7	3	1	0	1	3					2	1	2	1
SeveranceH	69	1	0	Pulmonary Tbc		2	1	2	2	11.7	GH	1	1	1	1	2	2	1	2	polypoid mass	3.3x2.6x2.5	2	Rt. Posterolateral wall	1	1	1	urothelial carcinoma	1	7	3	2	1	1	4	7	3	2	1	1	4				Rt. Internal iliac	2	1	2	1
SeveranceH	72	1	1	none		2	2	2	2	11.4	GH	1	1	1	1	2	1	1	2	polypoid mass	2.1x2.2x2.4	1	Rt. Posterolateral wall	1	1	1	urothelial carcinoma	1	7	3	2	1	1	4	7	3	2	1	1	4				Rt. External iliac	2	1	2	1
SeveranceH	71	1	1	CVA		2	2	2	2	9	GH	1	1	1	1	2	2	1	2	polypoid mass	3.8x1.1x1.8	1	Rt. Posterolateral wall	1	1	1	urothelial carcinoma	1	5	2	1	0	1	2	5	2	1	0	1	2					1	1	2	1
SeveranceH	84	2	1	Rt. Oophrectomy d/t Ovarian teratoma		2	2	1	2	12.9	GH	1	1	1	1	2	2	2	2	polypoid mass	3.4x2.6x3.0	1	Rt. Posterolateral wall	1	1	1	urothelial carcinoma	1	7	3	2	1	1	4	7	3	2	1	1	4				Rt. Internal iliac	2	1	2	1
SeveranceH	70	1	0	COPD		2	2	1	2	14.6	voiding difficulty	1	1	1	2	2	1	1	2	polypoid mass	2x2x1	1	bladder neck	no CT at initial	1	1	urothelial carcinoma	1	4	2	1	0	1	2	4	2	1	0	1	2					2	1	1	2
SeveranceH	55	1	1	none		2	2	2	2	10.3	GH	1	1	1	1	2	1	1	2	polypoid mass	3.9x2.6x2.0	2	Lt. lateral wall	1	1	1	urothelial carcinoma	1	8	4	1	0	1	3	8	4	4	3	1	4				Lt. common iliac	2	2	2	1	2
SeveranceH	69	1	1	none		2	2	2	2	12.7	GH	1	1	1	1	2	1	1	2	polypoid mass	2x1x3	1	Rt. UVJ	1	1	1	urothelial carcinoma	1	3	1	1	0	1	1	4	2	1	0	1	2					2	2	2	1	3
SeveranceH	67	1	1	COPD, CHF, CRF		2	1	2	2	8.6	GH	1	1	1	1	2	1	1	2	polypoid mass	5.7x4.4x5.0	1	bladder base	1	1	1	urothelial carcinoma	3	7	3	1	0	1	3	7	3	1	0	1	3					1	1	2	1
SeveranceH	46	2	0	HBV		2	2	2	2	12.5	GH	1	1	1	1	2	1	1	2	polypoid mass	4x3x3.5	2	bladder enck, Lt. lateral wall	1	1	1	urothelial carcinoma	1	7	3	1	0	1	3	7	3	1	0	1	3					2	1	2	1
SeveranceH	67	1	1	s/p Lt. nephrectomy		2	2	2	2	12.7	GH	1	1	1	1	2	1	1	2	polypoid mass	2x2x2	1	Lt lateral wall	1	1	1	urothelial carcinoma	1	4	2	1	0	1	2	4	2	1	0	1	2					2	1	2	2
SeveranceH	59	1	0	none		2	2	2	2	13.1	GH	1	1	1	1	2	1	1	2	wall thickening	4x1x1.5	2	Lt lateral wall	1	1	1	urothelial carcinoma	3	4	2	1	0	1	2	4	2	1	0	1	2					2	1	2	2
SeveranceH	68	2	0	HTN, DM		2	2	1	1	11.2	GH	1	1	1	1	2	1	1	2	wall thickening	2x1x2	1	trigone	1	1	1	urothelial carcinoma	3	4	2	1	0	1	2	4	2	1	0	1	2					2	1	2	2
SeveranceH	67	1	1	CAOD, DM	l	2	2	2	1	10.9	voiding difficulty	1	1	1	1	2	1	1	2	polypoid mass	6x5x5	2	trigone, anterior wall	1	1	1	urothelial carcinoma	1	4	2	1	0	1	2	4	2	1	0	1	2					2	1	2	1
SeveranceH	80	2	1	Hyperthyroidism		2	2	2	2	11.5	GH	1	1	1	1	2	2	2	2	polypoid mass	5.5x3.2x4	1	bladder base	1	1	1	urothelial carcinoma	1	7	3	1	0	1	3	7	3	1	0	1	3					2	1	2	1
SeveranceH	77	1	1	none		2	2	2	2	12.2	GH	1	1	1	1	2	2	1	2	polypoid mass	4.2x3x2.9	1	Rt. Anterior wall	1	1	1	urothelial carcinoma	1	5	2	1	0	1	2	5	2	1	0	1	2					2	1	2	1
SeveranceH	79	1	1	Prostate cancer, s/p RRP, pT1cN0M0		2	1	2	2	13.3	GH	1	1	1	1	1	2	1	1	polypoid mass	3.7x3.6x3.0	1	Rt. Posterior wall	1	1	1	urothelial carcinoma	1	7	3	1	0	1	3	7	3	1	0	1	3					2	1	2	1
SNUH	65	1	1	S.D.H., AMI		2	1	1	2	11.5	urinary frequency, nocturia, painless hematuria	2	2	1	1	1	2	1	2	whole bladder infiltrating mass	.	2	whole bladder	1	1	1	urothelial carcinoma	1	8	4	3	2	1	4	8	4	3	2	1	4	.	.	.	both obturator and right common iliac	1	1	4	1	.
SNUH	56	1	0	.		2	2	2	1	12.8	GH	1	1	2	1	2	2	1	1	solid mass	3cm	1	post. Wall	1	1	2	urothelial carcinoma	1	7	3	1	0	1	3	7	3	3	2	1	4	7	5	3	.	2	0	9	9	.
SNUH	75	1	1	HCC(double primary)		2	1	2	2	13.6	hematuria	2	2	1	1	2	2	1	2	fungating mass	4.6x2.1cm	1	rt. Lat. Wall	1	1	1	urothelial carcinoma	1	8	4	1	0	1	3	8	4	1	0	1	3	.	.	.	.	2	1	2	1	.
GNUH	77	1	1	HTN		2	2	1	2	9.1	General weakness	1	1	1	1	2	2	1	2	N/A	N/A	1	posterior wall	1	1	1	urothelial carcinoma	1	4	2	1	0	1	2	7	3	1	0	1	3	10	5	3	N/A	1	3	3	1	N/A
GNUH	73	2	1	N/A		2	2	2	2	10.3	Hematuria	1	1	1	1	2	2	2	2	N/A	3.1	1	Rt. side	1	1	1	urothelial carcinoma	1	4	2	1	0	1	2	4	2	1	0	1	2	10	5	3	N/A	2	1	2	1	N/A
GNUH	74	1	1	DM		2	2	2	1	11	Hematuria	1	1	1	1	2	2	2	2	N/A	1.5x1.5x0.2	1	Lt. side	1	1	1	urothelial carcinoma	1	4	2	1	0	1	2	4	2	1	0	1	2	10	5	3	N/A	2	1	2	1	N/A
GNUH	51	1	1	DM		2	2	2	1	13.3	GH	1	1	1	1	2	2	2	2	N/A	N/A	2	Diffuse	1	1	1	urothelial carcinoma	1	4	2	1	0	1	2	7	3	1	0	1	3	10	5	3	N/A	2	1	2	1	N/A
GNUH	78	1	1	HTN, DM		2	2	1	1	8.2	Hematuria	1	2	2	1	2	2	2	2	N/A	N/A	1	Rt. side	1	2	N/A	N/A	3	4	2	1	0	1	2	4	2	1	0	1	2	10	5	3	N/A	2	0	N/A	N/A	N/A
GNUH	71	1	1	COPD		2	1	2	2	13.6	Flank pain	1	1	1	1	2	2	1	1	N/A	N/A	2	multiple	1	1	1	urothelial carcinoma	1	4	2	1	0	1	2	4	2	1	0	1	2	10	5	3	N/A	1	1	2	1	N/A
DSMC	79	1	0			2	2	2	2	9.9	incidental finding	1	1	1	1	2	1	2	2			1	base and Rt side	1	1	1	urothelial carcinoma	1	t2	2	1	0	1	2	t2	2	1	0	1	2				0	1	1	2	1
DSMC	75	1	0			2	2	2	2	13.1	dysuria	1	1	1	1	2	1	2	2			1	Lt.wall	1	1	1	urothelial carcinoma	2	6	3	1	0	1	3	6	3	1	0	1	3				0	2	2	2	1
DSMC	68	1	0			2	1	2	2	12	GH	1	1	1	1	2	1	1	2		1.5x2	1	Rt. lat wall.	1	1	1	urothelial carcinoma	1	6	3	1	0	1	3	6	3	1	0	1	3				0	2	1	1	2
DSMC	67	1	0	1997, partial cystectomy		2	2	2	2	14.9	GH	1	1	2	1	2	1	2	2		5cm	1	sup wall	1	1	2	urothelial carcinoma	2	t3	3	1	0	1	3	t3	3	1	0	1	3					2	0	9	9
DSMC	75	2	0	angina, CVA	bh	2	2	1	1	12.1	GH	1	1	1	1	2	1	1	2	polypoid		2	post. wall	1	1	1	urothelial carcinoma	1	3	1	1	0	1	1	t3	3	2	1	1	4				0	1	2	2	1	3
DSMC	59	1	1	Lt. hemiplegia		2	2	2	1	13	GH	1	1	1	1	2	2	1	2		6x2	1	post. wall	1	1	1	urothelial carcinoma	1	t3	3	1	0	1	3	t3	3	1	0	1	3				0	2	1	2	1
DSMC	72	1	0			2	2	2	2	11.1	GH	1	1	1	1	2	2	1	2	polypoid		2		1	1	1	urothelial carcinoma	2	9	4	1	0	1	4	9	4	1	0	1	4				0	1	1	1	2	3
DSMC	71	1	0			2	1	2	2	10.8	GH	1	1	1	1	2	2	2	2	polypoid	20x15mm	1	Rt. post. lat. wall	1	1	1	urothelial carcinoma	1	6	3	1	0	1	3	6	3	1	0	1	3				0	1	1	2	1	no
DSMC	73	1	0			2	1	1	2	11.3	GH	1	1	1	1	2	2	2	2	po;ypoid	55x40mm, 25x15mm, 7mm	2	post. & ant. wall	1	1	1	urothelial carcinoma	2	6	3	2	1	1	4	6	3	2	1	1	4					2	1	2	1
DSMC	81	1	0	BPH		2	2	2	2	8.6	GH	1	1	1	1	2	1	2	2		3.5x2.5x3cm	1	Lt. post. Wall	1	1	1	urothelial carcinoma	1	6	3	1	0	1	3	6	3	1	0	1	3				0	1	2	1	2
DSMC	62	1	0			2	1	2	2	11.3	incidental finding	1	1	1	1	2	2	1	2	polypoid		1	Lt. post. lat wall	1	1	1	urothelial carcinoma	1	6	3	1	0	1	3	6	3	1	0	1	3				0	2	2	1	2
DSMC	73	2	1	LC		2	2	2	2	10.4	incidental finding	1	2	2	1	2	2	2	2	polypoid	25mm, 24mm	2	Rt. lat. wall	1	2	cytology	urothelial carcinoma	1	7	3	1	0	1	3	7	3	1	0	1	3				0	2	0	9	9
DSMC	66	2	0	angina, ureter tumor s/p neph	h	2	2	2	2	9.1	GH	1	1	1	1	2	2	1	2	polypoid		1	Lt. lat. wall	1	1	1	urothelial carcinoma	1	3	1	1	0	1	1	t3	3	1	0	1	3				0	1	1	1	2	3
DSMC	63	1	1			2	2	2	2	11	GH	1	1	1	1	2	1	2	2		45mm	1	Lt. post. lat. wall	1	1	1	urothelial carcinoma	1	7	3	1	0	1	3	7	3	1	0	1	3				0	1	1	2	1
DSMC	69	2	0			2	2	2	2	12.1	GH	1	1	1	1	2	2	2	2		3x4	2	Rt. UVJ	1	1	1	urothelial carcinoma	2	6	3	1	0	1	3	6	3	1	0	1	3				0	1	1	2	1
DSMC	75	1	0			2	2	2	2	10.6	GH	1	1	1	1	2	2	2	2			2	base & dome	1	1	1	urothelial carcinoma	3	t3	3	1	0	1	3	t3	3	1	0	1	3				0	1	1	2	1
DSMC	56	1	0			2	1	2	2	11.3	GH	1	1	1	1	2	2	2	2		7x3.5cm	1	Lt. ant. wall	1	1	1	urothelial carcinoma	2	t3	3	2	1	1	4	t3	3	2	1	1	4				Lt. obt	2	1	2	1
DSMC	79	1	0			2	1	2	2	10.9	GH	1	1	1	1	2	2	1	2		3cm	1	Lt. post. lat. wall	1	1	1	urothelial carcinoma	3	t3	3	1	0	1	3	t3	3	1	0	1	3				0	2	1	1	2
DSMC	72	2	0			2	2	1	1	11.4	GH	1	2	1	1	2	2	2	2		7x3.7	1	post. Wall	1	1	1	urothelial carcinoma	1	8	4	1	0	1	3	8	4	1	0	1	3				0	2	1	2	1
DSMC	73	2	0			2	1	2	1	9.6	GH	1	1	2	1	2	2	1	2			1	post. Wall	1	2	cystoscopy	urothelial carcinoma	1	8	4	2	1	1	4	8	4	2	1	1	4				both iliac chains	1	0	9	9
DSMC	73	1	0			2	2	2	2	11.1	incidental finding	1	1	1	1	2	2	1	2	polypoid	1.2 & 1.5cm	2	Lt. post. Wall	1	1	1	urothelial carcinoma	2	t2	2	1	0	1	2	t2	2	1	0	1	2				0	2	3	2	1
DSMC	67	2	0			2	2	2	2	12.1	GH	1	1	1	1	2	2	2	2	polypoid	2.5cm	1	RUO	1	1	1	urothelial carcinoma	1	7	3	1	0	1	3	7	3	1	0	1	3				0	2	1	2	1
DSMC	46	1	0			2	1	2	2	10.9	GH	1	1	1	1	2	2	2	2		8 & 2.8	2	Lt. post. Lat. Wall & Rt. Lat. Wall	1	1	1	urothelial carcinoma	2	7	3	1	0	1	3	7	3	1	0	1	3				0	1	2	2	1
DSMC	67	2	0			2	2	1	2	10	frequent voiding	2	1	1	1	2	2	2	2		3mm	1	dome	1	1	1	urothelial carcinoma	3	t3	3	1	0	1	3	t3	3	1	0	1	3				0	1	1	2	1
DSMC	87	1	0			2	2	1	2	11.4	GH	1	1	1	1	2	2	2	2	polypoid & wall thickening		2	dome & ant. Wall	1	1	1	urothelial carcinoma	1	7	3	1	0	1	3	7	3	1	0	1	3				0	2	1	2	1
DSMC	89	1	0			2	2	1	2	10.4	GH	1	1	1	1	2	2	2	2	polypoid	3c & 2.6 cm	2	post. Wall	1	1	1	urothelial carcinoma	3	t2	2	1	0	1	2	t2	2	1	0	1	2				0	2	1	2	1
DSMC	77	2	0	angina		2	2	1	1	10.2	GH	1	1	1	1	2	2	2	2	polypoid	1.6cm	1	post. Wall	1	1	1	urothelial carcinoma	1	t3	3	1	0	1	3	t3	3	1	0	1	3				0	2	2	1	2
DSMC	63	2	0	pul. TB		2	2	2	2	9.3	dysuria	1	1	1	1	2	2	2	2	huge		1	post. Wall	1	1	1	urothelial carcinoma	1	9	4	1	0	1	4	8	4	1	0	1	3				0	2	1	2	1
DSMC	75	2	0			2	1	2	2	11.3	GH	1	1	1	1	2	1	2	2		5cm	1	Rt. Lat. Wall	1	1	1	urothelial carcinoma	1	9	4	2	1	1	4	9	4	2	1	1	4				mass 주위	1	1	2	1
DSMC	66	1	0	CVA		2	2	2	2	14.6	GH	1	1	1	1	2	2	2	2	wall thickening	4	1	Lt. Lat. Wall	1	1	1	urothelial carcinoma	1	t2	2	1	0	1	2	t2	2	1	0	1	2				0	2	1	1	2
DSMC	81	1	0			2	2	1	2	13.8	GH	1	1	1	1	2	2	2	2	polypoid	less than 1cm	2	Lt. post. lat. wall	1	1	1	urothelial carcinoma	1	3	1	1	0	1	1	t4	4	2	1	1	4				0	1	5	2	1
DSMC	68	1	0			2	2	2	2	13.1	dysuria	1	1	1	1	2	1	2	2			1	Rt. Post. Wall	1	1	1	squamous cell carcinoma	3	t2	2	1	0	1	2	t2	2	1	0	1	2				0	1	1	2	1
DSMC	75	2	0			2	2	2	2	11.2	GH	1	1	1	1	2	2	2	2		3cm	1	post. wall	1	1	1	urothelial carcinoma	1	t2	2	1	0	1	2	t2	2	1	0	1	2				0	2	1	1	2
DSMC	65	2	0	RAH d/t Cx ca. in 1991		2	2	1	2	10.7	GH	1	1	1	1	2	2	2	2		5.3cm	1	Rt. Ureteral orifice	1	1	1	urothelial carcinoma	1	8	4	1	0	1	3	8	4	1	0	1	3				0	1	1	2	1
DSMC	76	1	0			2	2	1	2	12.8	GH	1	1	1	1	2	2	2	2	multiple variable sized focal luminal protruding masses		2	whole bladder	1	1	1	urothelial carcinoma	1	t2	2	1	0	1	2	t2	2	1	0	1	2				0	2	1	2	1
DSMC	73	1	0	Rt. THR		2	1	2	2	10.9	GH	1	1	1	1	2	2	1	2	multiple variable sized intraluminal protruding mass lesions		2	whole bladder	1	1	1	urothelial carcinoma	2	t3	3	2	1	1	4	t3	3	2	1	1	4				both iliac, obt LN	2	1	2	1
DSMC	62	1	0	CABG d/t 3-vs ds.	h	2	2	2	2	11.5	dysuria	1	1	1	1	2	2	2	2		8mm	1	UB ant. Wall	1	1	1	urothelial carcinoma	1	t2	2	1	0	1	2	t2	2	1	0	1	2				0	2	1	2	1
DSMC	70	1	0	2nd deg. AV block s/p pacemaker		2	2	2	1	12.9	dysuria	1	1	1	1	2	2	2	2		3.3x2.3	1	Lt. lat. Wall	1	1	1	urothelial carcinoma	1	t3	3	1	0	1	3	t3	3	1	0	1	3				0	2	1	1	2
DSMC	56	1	0			2	2	1	2	10.6	GH	1	1	1	1	2	2	2	2	extensive uneven wall thickening		3	whole bladder	1	1	1	urothelial carcinoma	1	8	4	3	2	1	4	8	4	3	2	1	4				both ext. iliac chain	1	1	2	1
DSMC	64	2	0			2	2	2	2	11.1	dysuria	1	1	1	1	1	2	1	2	huge mass	4x3cm	9	post. Wall	1	1	1	urothelial carcinoma	1	8	4	2	1	1	4	8	4	2	1	1	4				Lt. int. iliac chain	1	1	2	1
DSMC	68	1	0			2	1	2	2	9.3	GH	1	1	1	1	2	2	1	2	enhancing & lobulating mass		1	post. Wall, Lt. lat. Wall & trigone	1	1	1	urothelial carcinoma	1	t3	3	2	1	1	4	t3	3	2	1	1	4				Rt. Ext. iliac chain	1	1	2	1
DSMC	71	1	0			2	2	1	1	9.8	GH	1	1	1	1	2	2	2	2	intraluminal protruding mass	20, 15,13mm	2	bladder neck Lt. lat. Wall & multiple masses	1	1	1	urothelial carcinoma	1	t3	3	1	0	1	3	t3	3	1	0	1	3				0	2	1	2	1
DSMC	71	1	1			2	1	2	1	13.8	GH	1	1	1	1	2	1	2	2			1	dome	1	1	1	urothelial carcinoma	1	t2	2	4	3	1	4	t2	2	4	3	1	4				Lt. com. iliac, Ext. iliac, PA, AC	2	1	2	1
DSMC	71	2	2	TCC of renal pelvis		2	2	1	2	11	incidental finding	1	1	1	1	2	2	2	2	papillary		2	whole bladder wall	1	1	1	urothelial carcinoma	2	6	3	1	0	1	3	6	3	1	0	1	3				0	2	1	2	1	3
DSMC	83	1	0			2	2	2	2	12.4	GH	1	1	1	1	2	2	2	2	wall thickening		3	Lt. lat. wall	1	1	1	urothelial carcinoma	2	t2	2	1	0	1	2	t2	2	1	0	1	2				0	2	1	1	2
[truncated: 44 more columns]
